# Supplementary material for: Isoniazid-Derived Hydrazones Featuring Piperazine/Piperidine Rings: Design, Synthesis, and Investigation of Antitubercular Activity
Source: Biomolecules. 2025 Sep 11;15(9):1305. doi: 10.3390/biom15091305 (PMC12467433; doi:10.3390/biom15091305)
Supplement: Supplementary file 1 [file biomolecules-15-01305-s001.zip]

Archive with 1 entries (1 files):
- biomolecules-3752076-supplementary.pdf
